# Supplementary material for: Elevated HIV Viral Load is Associated with Higher Recombination Rate In Vivo
Source: Mol Biol Evol. 2024 Jan 10;41(1):msad260. doi: 10.1093/molbev/msad260 (PMC10777272; doi:10.1093/molbev/msad260)
Supplement: msad260_Supplementary_Data [file msad260_supplementary_data.zip]

Archive with 27 entries (27 files):
- linkage_comparison.jpg
- neutral_accuracy.jpg
- RATS-LD_supplement_Final.pdf
- refs.bib
- resampled_fits.png
- resampled_line_fits_both_20.png
- rmse_neutral.jpg
- sampling_depth.jpg
- segregating_sites_median.png
- sel_curves.jpg
- selection_accuracy.jpg
- supp_coverage.jpg
- supp_loo.jpg
- supp_participant.jpg
- supp_thresh.jpg
- supp_vl.jpg
- supp_within_1000_p1.jpg
- supp_within1000.jpg
- supp_workflow.jpg
- vlHist.jpg
- accuracy_D1000.png
- collapsed_curves.png
- combined_diagrams.jpg
- div_div.jpg
- fits_sep_groups1000.jpg
- inVivo1.jpg
- inVivo2.jpg
