# Supplementary material for: Elevated HIV Viral Load is Associated with Higher Recombination Rate In Vivo
Source: Mol Biol Evol. 2024 Jan 10;41(1):msad260. doi: 10.1093/molbev/msad260 (PMC10777272; doi:10.1093/molbev/msad260)
Supplement: msad260_Supplementary_Data [file msad260_supplementary_data.zip › refs.bib]

@article{neher2010recombination,
  title={{Recombination rate and selection strength in {HIV} intra-patient evolution}},
  author={Neher, Richard A and Leitner, Thomas},
  journal={PLoS computational biology},
  volume={6},
  number={1},
  pages={e1000660},
  year={2010},
  publisher={Public Library of Science San Francisco, USA}
}

@article{song2018tracking,
  title={Tracking {HIV}-1 recombination to resolve its contribution to {HIV}-1 evolution in natural infection},
  author={Song, Hongshuo and Giorgi, Elena E and Ganusov, Vitaly V and Cai, Fangping and Athreya, Gayathri and Yoon, Hyejin and Carja, Oana and Hora, Bhavna and Hraber, Peter and Romero-Severson, Ethan and others},
  journal={Nature communications},
  volume={9},
  number={1},
  pages={1--15},
  year={2018},
  publisher={Nature Publishing Group}
}

@book{hartl1997principles,
  title={Principles of population genetics},
  author={Hartl, Daniel L and Clark, Andrew G and Clark, Andrew G},
  volume={116},
  year={1997},
  publisher={Sinauer associates Sunderland}
}

@book{charlesworth2010Elements,
  title = {Elements of evolutionary genetics},
  author = {Charlesworth, Brian and Charlesworth, Deborah},
  year = {2010},
  publisher = {Roberts \& Company}}

@book{kimura1971Theoretical,
  title = {Theoretical aspects of population genetics},
  author = {Kimura, Motoo and Ohta, Tomoko},
  year = {1971},
  publisher = {Princeton University Press}}

@article{robertson1995recombination,
  title={Recombination in {HIV}-1},
  author={Robertson, David L and Sharp, Paul M and McCutchan, Francine E and Hahn, Beatrice H},
  journal={Nature},
  volume={374},
  number={6518},
  pages={124--126},
  year={1995},
  publisher={Nature Publishing Group}
}

@article{rawson2018recombination,
  title={Recombination is required for efficient {HIV}-1 replication and the maintenance of viral genome integrity},
  author={Rawson, Jonathan MO and Nikolaitchik, Olga A and Keele, Brandon F and Pathak, Vinay K and Hu, Wei-Shau},
  journal={Nucleic acids research},
  volume={46},
  number={20},
  pages={10535--10545},
  year={2018},
  publisher={Oxford University Press}
}


@article{kiepiela2004dominant,
  title={Dominant influence of HLA-B in mediating the potential co-evolution of {HIV} and {HLA}},
  author={Kiepiela, Photini and Leslie, Alasdair J and Honeyborne, Isobella and Ramduth, Danni and Thobakgale, Christina and Chetty, Senica and Rathnavalu, Prinisha and Moore, Corey and Pfafferott, Katja J and Hilton, Louise and others},
  journal={Nature},
  volume={432},
  number={7018},
  pages={769--775},
  year={2004},
  publisher={Nature Publishing Group}
}

@article{schlub2010accurately,
  title={Accurately measuring recombination between closely related {HIV}-1 genomes},
  author={Schlub, Timothy E and Smyth, Redmond P and Grimm, Andrew J and Mak, Johnson and Davenport, Miles P},
  journal={PLoS computational biology},
  volume={6},
  number={4},
  pages={e1000766},
  year={2010},
  publisher={Public Library of Science San Francisco, USA}
}


@article{feder2012ldx,
  title={{LDx}: estimation of linkage disequilibrium from high-throughput pooled resequencing data},
  author={Feder, Alison F and Petrov, Dmitri A and Bergland, Alan O},
  journal={PloS one},
  volume={7},
  number={11},
  pages={e48588},
  year={2012},
  publisher={Public Library of Science San Francisco, USA}
}

@article{gallardo2021mrhamer,
  title={{MrHAMER} yields highly accurate single molecule viral sequences enabling analysis of intra-host evolution},
  author={Gallardo, Christian M and Wang, Shiyi and Montiel-Garcia, Daniel J and Little, Susan J and Smith, Davey M and Routh, Andrew L and Torbett, Bruce E},
  journal={Nucleic acids research},
  volume={49},
  number={12},
  pages={e70--e70},
  year={2021},
  publisher={Oxford University Press}
}


@article{shankarappa1999consistent,
  title={Consistent viral evolutionary changes associated with the progression of {Human Immunodeficiency Virus} type 1 infection},
  author={Shankarappa, RAJ and Margolick, Joseph B and Gange, Stephen J and Rodrigo, Allen G and Upchurch, David and Farzadegan, Homayoon and Gupta, Phalguni and Rinaldo, Charles R and Learn, Gerald H and He, XI and others},
  journal={Journal of virology},
  volume={73},
  number={12},
  pages={10489--10502},
  year={1999},
  publisher={Am Soc Microbiol}
}


@article{zanini2015population,
  title={Population genomics of intrapatient {HIV}-1 evolution},
  author={Zanini, Fabio and Brodin, Johanna and Thebo, Lina and Lanz, Christa and Bratt, G{\"o}ran and Albert, Jan and Neher, Richard A},
  journal={Elife},
  volume={4},
  pages={e11282},
  year={2015},
  publisher={eLife Sciences Publications Limited}
}


@article{robb2016prospective,
  title={Prospective study of acute {HIV}-1 infection in adults in {East Africa and Thailand}},
  author={Robb, Merlin L and Eller, Leigh A and Kibuuka, Hannah and Rono, Kathleen and Maganga, Lucas and Nitayaphan, Sorachai and Kroon, Eugene and Sawe, Fred K and Sinei, Samuel and Sriplienchan, Somchai and others},
  journal={New England Journal of Medicine},
  volume={374},
  number={22},
  pages={2120--2130},
  year={2016},
  publisher={Mass Medical Soc}
}


@article{smyth2014identifying,
  title={Identifying recombination hot spots in the {HIV}-1 genome},
  author={Smyth, Redmond P and Schlub, Timothy E and Grimm, Andrew J and Waugh, Caryll and Ellenberg, Paula and Chopra, Abha and Mallal, Simon and Cromer, Deborah and Mak, Johnson and Davenport, Miles P},
  journal={Journal of virology},
  volume={88},
  number={5},
  pages={2891--2902},
  year={2014},
  publisher={Am Soc Microbiol}
}

@article{onafuwa2009remarkable,
  title={{The remarkable frequency of Human Immunodeficiency Virus type 1 genetic recombination}},
  author={Onafuwa-Nuga, Adewunmi and Telesnitsky, Alice},
  journal={Microbiology and Molecular Biology Reviews},
  volume={73},
  number={3},
  pages={451--480},
  year={2009},
  publisher={Am Soc Microbiol}
}


@article{mostowy2011role,
  title={The role of recombination for the coevolutionary dynamics of {HIV} and the immune response},
  author={Mostowy, Rafal and Kouyos, Roger D and Fouchet, David and Bonhoeffer, Sebastian},
  journal={PloS one},
  volume={6},
  number={2},
  pages={e16052},
  year={2011},
  publisher={Public Library of Science San Francisco, USA}
}

@article{gelderblom2008viral,
  title={Viral complementation allows {HIV}-1 replication without integration},
  author={Gelderblom, Huub C and Vatakis, Dimitrios N and Burke, Sean A and Lawrie, Steven D and Bristol, Gregory C and Levy, David N},
  journal={Retrovirology},
  volume={5},
  number={1},
  pages={1--18},
  year={2008},
  publisher={BioMed Central}
}


@article{ramirez2008implications,
  title={Implications of recombination for {HIV} diversity},
  author={Ramirez, Bertha Cecilia and Simon-Loriere, Etienne and Galetto, Roman and Negroni, Matteo},
  journal={Virus research},
  volume={134},
  number={1-2},
  pages={64--73},
  year={2008},
  publisher={Elsevier}
}


@article{levy2004dynamics,
  title={Dynamics of {HIV}-1 recombination in its natural target cells},
  author={Levy, David N and Aldrovandi, Grace M and Kutsch, Olaf and Shaw, George M},
  journal={Proceedings of the National Academy of Sciences},
  volume={101},
  number={12},
  pages={4204--4209},
  year={2004},
  publisher={National Acad Sciences}
}

@article{batorsky2011estimate,
  title={Estimate of effective recombination rate and average selection coefficient for {HIV} in chronic infection},
  author={Batorsky, Rebecca and Kearney, Mary F and Palmer, Sarah E and Maldarelli, Frank and Rouzine, Igor M and Coffin, John M},
  journal={Proceedings of the National Academy of Sciences},
  volume={108},
  number={14},
  pages={5661--5666},
  year={2011},
  publisher={National Acad Sciences}
}

@article{shriner2004pervasive,
  title={Pervasive genomic recombination of {HIV}-1 in vivo},
  author={Shriner, Daniel and Rodrigo, Allen G and Nickle, David C and Mullins, James I},
  journal={Genetics},
  volume={167},
  number={4},
  pages={1573--1583},
  year={2004},
  publisher={Oxford University Press}
}


@article{zanini2016pcr,
	author = {Fabio Zanini and Johanna Brodin and Jan Albert and Richard A. Neher},
	doi = {https://doi.org/10.1016/j.virusres.2016.12.009},
	issn = {0168-1702},
	journal = {Virus Research},
	keywords = {Population sequencing, Amplification bias, Indel errors},
	pages = {106-114},
	title = {Error rates, {PCR} recombination, and sampling depth in {HIV}-1 whole genome deep sequencing},
	url = {https://www.sciencedirect.com/science/article/pii/S0168170216304221},
	volume = {239},
	year = {2017},
	Bdsk-Url-1 = {https://www.sciencedirect.com/science/article/pii/S0168170216304221},
	Bdsk-Url-2 = {https://doi.org/10.1016/j.virusres.2016.12.009}}


@article{Haller2019slim,
    author = {Haller, Benjamin C and Messer, Philipp W},
    title = "{{SLiM} 3: Forward Genetic Simulations Beyond the Wright–Fisher Model}",
    journal = {Molecular Biology and Evolution},
    volume = {36},
    number = {3},
    pages = {632-637},
    year = {2019},
    month = {01},
    issn = {0737-4038},
    doi = {10.1093/molbev/msy228},
    url = {https://doi.org/10.1093/molbev/msy228},
    eprint = {https://academic.oup.com/mbe/article-pdf/36/3/632/27980602/msy228.pdf},
}

@article{Lewontin1988dprime,
    author = {Lewontin, R C},
    title = "{On measures of gametic disequilibrium.}",
    journal = {Genetics},
    volume = {120},
    number = {3},
    pages = {849-852},
    year = {1988},
    month = {11},
    issn = {1943-2631},
    doi = {10.1093/genetics/120.3.849},
    url = {https://doi.org/10.1093/genetics/120.3.849},
    eprint = {https://academic.oup.com/genetics/article-pdf/120/3/849/34457346/genetics0849.pdf},
}


@article{Sohail2021MPL,
	title = {{MPL} resolves genetic linkage in fitness inference from complex evolutionary histories},
	volume = {39},
	issn = {1546-1696},
	url = {https://doi.org/10.1038/s41587-020-0737-3},
	doi = {10.1038/s41587-020-0737-3},
	number = {4},
	journal = {Nature Biotechnology},
	author = {Sohail, Muhammad Saqib and Louie, Raymond H. Y. and McKay, Matthew R. and Barton, John P.},
	month = Apr,
	year = {2021},
	pages = {472--479},
}

@article{siepel1995rip,
author = {Siepel, Adam C. and Halpern, Aaron L. and Macken, Catherine and Korber, Bette T.M.},
title = {A Computer Program Designed to Screen Rapidly for {HIV} Type 1 Intersubtype Recombinant Sequences},
journal = {AIDS Research and Human Retroviruses},
volume = {11},
number = {11},
pages = {1413-1416},
year = {1995},
doi = {10.1089/aid.1995.11.1413},
    note ={PMID: 8573400},

URL = { 
    
        https://doi.org/10.1089/aid.1995.11.1413
    
    

},
eprint = { 
    
        https://doi.org/10.1089/aid.1995.11.1413
    
    

}

}

@article{maydt2006recco,
    author = {Maydt, Jochen and Lengauer, Thomas},
    title = "{Recco: recombination analysis using cost optimization}",
    journal = {Bioinformatics},
    volume = {22},
    number = {9},
    pages = {1064-1071},
    year = {2006},
    month = {02},
    abstract = "{Motivation: Recombination plays an important role in the evolution of many pathogens, such as HIV or malaria. Despite substantial prior work, there is still a pressing need for efficient and effective methods of detecting recombination and analyzing recombinant sequences.Results: We introduce Recco, a novel fast method that, given a multiple sequence alignment, scores the cost of obtaining one of the sequences from the others by mutation and recombination. The algorithm comes with an illustrative visualization tool for locating recombination breakpoints. We analyze the sequence alignment with respect to all choices of the parameter α weighting recombination cost against mutation cost. The analysis of the resulting cost curve yields additional information as to which sequence might be recombinant. On random genealogies Recco is comparable in its power of detecting recombination with the algorithm Geneconv (Sawyer, 1989). For specific relevant recombination scenarios Recco significantly outperforms Geneconv.Availability: Recco is available at Contact:  jmaydt@mpi-inf.mpg.de}",
    issn = {1367-4803},
    doi = {10.1093/bioinformatics/btl057},
    url = {https://doi.org/10.1093/bioinformatics/btl057},
    eprint = {https://academic.oup.com/bioinformatics/article-pdf/22/9/1064/48841517/bioinformatics\_22\_9\_1064.pdf},
}

@article{martin2020rdp5,
    author = {Martin, Darren P and Varsani, Arvind and Roumagnac, Philippe and Botha, Gerrit and Maslamoney, Suresh and Schwab, Tiana and Kelz, Zena and Kumar, Venkatesh and Murrell, Ben},
    title = "{RDP5: a computer program for analyzing recombination in, and removing signals of recombination from, nucleotide sequence datasets}",
    journal = {Virus Evolution},
    volume = {7},
    number = {1},
    year = {2020},
    month = {04},
    abstract = "{For the past 20 years, the recombination detection program (RDP) project has focused on the development of a fast, flexible, and easy to use Windows-based recombination analysis tool. Whereas previous versions of this tool have relied on considerable user-mediated verification of detected recombination events, the latest iteration, RDP5, is automated enough that it can be integrated within analysis pipelines and run without any user input. The main innovation enabling this degree of automation is the implementation of statistical tests to identify recombination signals that could be attributable to evolutionary processes other than recombination. The additional analysis time required for these tests has been offset by algorithmic improvements throughout the program such that, relative to RDP4, RDP5 will still run up to five times faster and be capable of analyzing alignments containing twice as many sequences (up to 5000) that are five times longer (up to 50 million sites). For users wanting to remove signals of recombination from their datasets before using them for downstream phylogenetics-based molecular evolution analyses, RDP5 can disassemble detected recombinant sequences into their constituent parts and output a variety of different recombination-free datasets in an array of different alignment formats. For users that are interested in exploring the recombination history of their datasets, all the manual verification, data management and data visualization components of RDP5 have been extensively updated to minimize the amount of time needed by users to individually verify and refine the program’s interpretation of each of the individual recombination events that it detects.}",
    issn = {2057-1577},
    doi = {10.1093/ve/veaa087},
    url = {https://doi.org/10.1093/ve/veaa087},
    note = {veaa087},
    eprint = {https://academic.oup.com/ve/article-pdf/7/1/veaa087/37286213/veaa087.pdf},
}

@article{
posada2001evaluation,
author = {David Posada  and Keith A. Crandall },
title = {Evaluation of methods for detecting recombination from DNA sequences: Computer simulations},
journal = {Proceedings of the National Academy of Sciences},
volume = {98},
number = {24},
pages = {13757-13762},
year = {2001},
doi = {10.1073/pnas.241370698},
URL = {https://www.pnas.org/doi/abs/10.1073/pnas.241370698},
eprint = {https://www.pnas.org/doi/pdf/10.1073/pnas.241370698},
abstract = {Recombination is a key evolutionary process that shapes the architecture of genomes and the genetic structure of populations. Although many statistical methods are available for the detection of recombination from DNA sequences, their absolute and relative performance is still unknown. Here we evaluated the performance of 14 different recombination detection algorithms. We used the coalescent with recombination to simulate DNA sequences with different levels of recombination, genetic diversity, and rate variation among sites. Recombination detection methods were applied to these data sets, and whether they detected or not recombination was recorded. Different recombination methods showed distinct performance depending on the amount of recombination, genetic diversity, and rate variation among sites. The model of nucleotide substitution under which the data were generated did not seem to have a significant effect. Most methods increase power with more sequence divergence. In general, recombination detection methods seem to capture the presence of recombination, but they are not very powerful. Methods that use substitution patterns or incompatibility among sites were more powerful than methods based on phylogenetic incongruence. Most methods do not seem to infer more false positives than expected by chance. Especially depending on the amount of diversity in the data, different methods could be used to attain maximum power while minimizing false positives. Results shown here will provide some guidance in the selection of the most appropriate method/s for the analysis of the particular data at hand.}}


@article{schlub2014substitution,
	author = {Timothy E. Schlub and Andrew J. Grimm and Redmond P. Smyth and Deborah Cromer and Abha Chopra and Simon Mallal and Vanessa Venturi and Caryll Waugh and Johnson Mak and Miles P. Davenport},
	journal = {Journal of Virology},
	number = {7},
	pages = {3837-3849},
	title = {Fifteen to Twenty Percent of {HIV} Substitution Mutations Are Associated with Recombination},
	volume = {88},
	year = {2014}}


@article{shapiro2023plasmids,
	author = {Shapiro, Julie Teresa and Zorea, Alvah and Kav, Aya Brown and Ontiveros, Vicente J. and Mizrahi, Itzhak and Pilosof, Shai},
	doi = {10.1038/s41396-023-01373-5},
	issn = {1751-7370},
	journal = {The ISME Journal},
	month = feb,
	title = {Multilayer networks of plasmid genetic similarity reveal potential pathways of gene transmission},
	url = {https://doi.org/10.1038/s41396-023-01373-5},
	year = {2023},
	bdsk-url-1 = {https://doi.org/10.1038/s41396-023-01373-5}}


@article{xiao2016rnarec,
	author = {Xiao, Yinghong and Rouzine, Igor M. and Bianco, Simone and Acevedo, Ashley and Goldstein, Elizabeth Faul and Farkov, Mikhail and Brodsky, Leonid and Andino, Raul},
	doi = {https://doi.org/10.1016/j.chom.2016.03.009},
	issn = {1931-3128},
	journal = {Cell Host \& Microbe},
	number = {4},
	pages = {493--503},
	title = {{RNA} {Recombination} {Enhances} {Adaptability} and {Is} {Required} for {Virus} {Spread} and {Virulence}},
	url = {https://www.sciencedirect.com/science/article/pii/S1931312816301019},
	volume = {19},
	year = {2016},
	bdsk-url-1 = {https://www.sciencedirect.com/science/article/pii/S1931312816301019},
	bdsk-url-2 = {https://doi.org/10.1016/j.chom.2016.03.009}}


@article{hu2012RT,
	author = {Hu, Wei-Shau and Hughes, Stephen H.},
	doi = {10.1101/cshperspect.a006882},
	issn = {2157-1422},
	journal = {Cold Spring Harbor perspectives in medicine},
	keywords = {*Reverse Transcription, DNA, Viral/genetics, Drug Resistance, Viral, HIV Reverse Transcriptase/chemistry/*metabolism, HIV-1/drug effects/*genetics, Humans, Mutation, Protein Conformation, Recombination, Genetic, Reverse Transcriptase Inhibitors/pharmacology, RNA, Viral/genetics, Virus Replication/drug effects/genetics},
	language = {eng},
	month = oct,
	number = {10},
	pmcid = {PMC3475395},
	pmid = {23028129},
	title = {{HIV}-1 reverse transcription.},
	volume = {2},
	year = {2012},
	bdsk-url-1 = {https://doi.org/10.1101/cshperspect.a006882}}

 
@article{ritchie2014escape,
	abstract = {A major immune evasion mechanism of HIV-1 is the accumulation of non-synonymous mutations in and around T cell epitopes, resulting in loss of T cell recognition and virus escape.},
	author = {Ritchie, Adam John and Cai, Fangping and Smith, Nicola MG and Chen, Sheri and Song, Hongshuo and Brackenridge, Simon and Abdool Karim, Salim S. and Korber, Bette T. and McMichael, Andrew J. and Gao, Feng and Goonetilleke, Nilu},
	doi = {10.1186/s12977-014-0069-9},
	issn = {1742-4690},
	journal = {Retrovirology},
	month = sep,
	number = {1},
	pages = {69},
	title = {Recombination-mediated escape from primary {CD8}+ {T} cells in acute {HIV}-1 infection},
	url = {https://doi.org/10.1186/s12977-014-0069-9},
	volume = {11},
	year = {2014},
	bdsk-url-1 = {https://doi.org/10.1186/s12977-014-0069-9}}


@article{nora2007resistance,
	author = {Nora, Tamara and Charpentier, Charlotte and Tenaillon, Olivier and Hoede, Claire and Clavel, Fran{\c c}ois and Hance, Allan J},
	crdt = {2007/05/12 09:00},
	date = {2007 Jul},
	date-added = {2023-03-06 15:17:19 -0800},
	date-modified = {2023-03-06 15:17:19 -0800},
	dcom = {20070914},
	dep = {20070509},
	doi = {10.1128/JVI.00083-07},
	edat = {2007/05/12 09:00},
	issn = {0022-538X (Print); 1098-5514 (Electronic); 0022-538X (Linking)},
	jid = {0113724},
	journal = {J Virol},
	jt = {Journal of virology},
	language = {eng},
	lr = {20181113},
	mh = {Anti-HIV Agents/*pharmacology; Drug Resistance, Viral/*genetics; HIV-1/*drug effects/genetics; Humans; *Recombination, Genetic},
	mhda = {2007/09/15 09:00},
	month = {Jul},
	number = {14},
	own = {NLM},
	pages = {7620--7628},
	phst = {2007/05/12 09:00 {$[$}pubmed{$]$}; 2007/09/15 09:00 {$[$}medline{$]$}; 2007/05/12 09:00 {$[$}entrez{$]$}},
	pii = {JVI.00083-07; 0083-07},
	pl = {United States},
	pmc = {PMC1933369},
	pmid = {17494080},
	pst = {ppublish},
	pt = {Journal Article; Research Support, Non-U.S. Gov't},
	rn = {0 (Anti-HIV Agents)},
	sb = {IM},
	status = {MEDLINE},
	title = {Contribution of recombination to the evolution of human immunodeficiency viruses expressing resistance to antiretroviral treatment.},
	volume = {81},
	year = {2007},
	bdsk-url-1 = {https://doi.org/10.1128/JVI.00083-07}}


@article{kellam1995resistance,
	author = {Kellam, P and Larder, B A},
	journal = {J Virol},
	month = {Feb},
	number = {2},
	pages = {669--674},
	title = {Retroviral recombination can lead to linkage of reverse transcriptase mutations that confer increased zidovudine resistance.},
	volume = {69},
	year = {1995}}


@article{moutouh1996resistance,
	author = {Moutouh, L and Corbeil, J and Richman, D D},
	journal = {Proc Natl Acad Sci U S A},
	month = {Jun},
	number = {12},
	pages = {6106--6111},
	title = {Recombination leads to the rapid emergence of {HIV}-1 dually resistant mutants under selective drug pressure.},
	volume = {93},
	year = {1996}}


@article{taylor2023influenza,
	author = {Taylor, Kishana Y and Agu, Ilechukwu and Jos{\'e}, Ivy and M{\"a}ntynen, Sari and Campbell, A J and Mattson, Courtney and Chou, Tsui-Wen and Zhou, Bin and Gresham, David and Ghedin, Elodie and D{\'\i}az Mu{\~n}oz, Samuel L},
	journal = {PLoS Pathog},
	month = {Mar},
	number = {3},
	pages = {e1011155},
	title = {{Influenza A virus reassortment is strain dependent.}},
	volume = {19},
	year = {2023}}


@article{king2008integrity,
	author = {{King Steven R.} and {Duggal Nisha K.} and {Ndongmo Clement B.} and {Pacut Crystal} and {Telesnitsky Alice}},
	doi = {10.1128/JVI.02100-07},
	journal = {Journal of Virology},
	month = mar,
	note = {Publisher: American Society for Microbiology},
	number = {5},
	pages = {2376--2384},
	title = {Pseudodiploid {Genome} {Organization} {Aids} {Full}-{Length} {Human} {Immunodeficiency} {Virus} {Type} 1 {DNA} {Synthesis}},
	url = {https://doi.org/10.1128/JVI.02100-07},
	urldate = {2023-03-07},
	volume = {82},
	year = {2008},
	bdsk-url-1 = {https://doi.org/10.1128/JVI.02100-07}}


@article{kreger2021CellToCell,
	author = {Kreger, Jesse and Garcia, Josephine and Zhang, Hongtao and Komarova, Natalia L and Wodarz, Dominik and Levy, David N},
	journal = {Virus Evolution},
	month = {03},
	number = {1},
	title = {{Quantifying the dynamics of viral recombination during free virus and cell-to-cell transmission in {HIV}-1 infection}},
	volume = {7},
	year = {2021}}


@article{hu1990pseudo,
	author = {Hu, W S and Temin, H M},
	journal = {Proc Natl Acad Sci U S A},
	month = {Feb},
	number = {4},
	pages = {1556--1560},
	title = {Genetic consequences of packaging two {RNA} genomes in one retroviral particle: pseudodiploidy and high rate of genetic recombination.},
	volume = {87},
	year = {1990}}


@article{panganiban1988transfer,
	author = {Panganiban, Antonito T. and Fiore, Diccon},
	journal = {Science},
	month = aug,
	number = {4869},
	pages = {1064--1069},
	title = {Ordered {Interstrand} and {Intrastrand} {DNA} {Transfer} {During} {Reverse} {Transcription}},
	volume = {241},
	year = {1988}}

 
@article{chen2009heterozygote,
	author = {Jianbo Chen and Olga Nikolaitchik and Jatinder Singh and Andrew Wright and Craig E. Bencsics and John M. Coffin and Na Ni and Stephen Lockett and Vinay K. Pathak and Wei-Shau Hu},
	journal = {Proceedings of the National Academy of Sciences},
	number = {32},
	pages = {13535-13540},
	title = {{High} efficiency of {HIV-1} genomic {RNA} packaging and heterozygote formation revealed by single virion analysis},
	volume = {106},
	year = {2009}}


@article{jung2002multiply,
	author = {Jung, Andreas and Maier, Reinhard and Vartanian, Jean-Pierre and Bocharov, Gennady and Jung, Volker and Fischer, Ulrike and Meese, Eckart and Wain-Hobson, Simon and Meyerhans, Andreas},
	journal = {Nature},
	month = jul,
	number = {6894},
	pages = {144--144},
	title = {{Multiply} infected spleen cells in {HIV} patients},
	volume = {418},
	year = {2002}}

@article{goff2007retroviridae,
  title={Retroviridae: the retroviruses and their replication, p 1999--2069},
  author={Goff, SP},
  journal={Fields virology,},
  volume={2},
  year={2007}
}


@article{kung1975structure,
	author = {Kung, H J and Bailey, J M and Davidson, N and Nicolson, M O and McAllister, R M},
	journal = {J Virol},
	month = {Aug},
	number = {2},
	pages = {397--411},
	title = {Structure, subunit composition, and molecular weight of {RD}-114 {RNA}.},
	volume = {16},
	year = {1975}}


@article{beemon1974evidence,
	author = {Beemon, K and Duesberg, P and Vogt, P},
	journal = {Proc Natl Acad Sci U S A},
	month = {Oct},
	number = {10},
	pages = {4254--4258},
	title = {Evidence for crossing-over between avian tumor viruses based on analysis of viral {RNA}s.},
	volume = {71},
	year = {1974}}


@article{Salazar2008SGS,
	Author = {Salazar-Gonzalez, Jesus F and Bailes, Elizabeth and Pham, Kimmy T and Salazar, Maria G and Guffey, M Brad and Keele, Brandon F and Derdeyn, Cynthia A and Farmer, Paul and Hunter, Eric and Allen, Susan and others},
	Journal = {J Virol},
	Month = {Apr},
	Number = {8},
	Pages = {3952--3970},
	Title = {Deciphering {Human Immunodeficiency Virus Type 1} transmission and early envelope diversification by single-genome amplification and sequencing.},
	Volume = {82},
	Year = {2008}}


@article{castro2022arg,
	author = {Castro, Lauren A and Leitner, Thomas and Romero-Severson, Ethan},
	journal = {Virus Evolution},
	month = {05},
	number = {1},
	pages = {vead032},
	title = {{Recombination smooths the time signal disrupted by latency in within-host HIV phylogenies}},
	volume = {9},
	year = {2023}}


@article{moumen2001repeated,
	author = {Moumen, Abdeladim and Polomack, Lucette and Roques, Bernard and Buc, Henri and Negroni, Matteo},
	journal = {Nucleic Acids Research},
	month = sep,
	number = {18},
	pages = {3814--3821},
	title = {The {HIV}-1 repeated sequence {R} as a robust hot-spot for copy-choice recombination},
	volume = {29},
	year = {2001}}


@article{balakrishnan2003dimerization,
	author = {Mini Balakrishnan and Bernard P. Roques and Philip J. Fay and Robert A. Bambara},
	journal = {Journal of Virology},
	number = {8},
	pages = {4710-4721},
	title = {Template Dimerization Promotes an Acceptor Invasion-Induced Transfer Mechanism during {Human Immunodeficiency Virus Type 1} Minus-Strand Synthesis},
	volume = {77},
	year = {2003}}

 
@article{balakrishnan2001kissing,
	author = {Balakrishnan, Mini and Fay, Philip J. and Bambara, Robert A.},
	journal = {Journal of Biological Chemistry},
	number = {39},
	pages = {36482--36492},
	title = {The {Kissing} {Hairpin} {Sequence} {Promotes} {Recombination} within the {HIV}-{I} 5′ {Leader} {Region}*},
	volume = {276},
	year = {2001}}

@article{feder2019evolutionary,
  title={Evolutionary dynamics in structured populations under strong population genetic forces},
  author={Feder, Alison F and Pennings, Pleuni S and Hermisson, Joachim and Petrov, Dmitri A},
  journal={G3: Genes, Genomes, Genetics},
  volume={9},
  number={10},
  pages={3395--3407},
  year={2019},
  publisher={Oxford University Press}
}

@article{selik2018load,
	author = {Selik, Richard M and Linley, Laurie},
	journal = {JMIR Public Health Surveill},
	month = {Nov},
	number = {4},
	pages = {e10770},
	title = {Viral Loads Within 6 Weeks After Diagnosis of {HIV} Infection in Early and Later Stages: Observational Study Using National Surveillance Data.},
	volume = {4},
	year = {2018}}


@ARTICLE{2020SciPy-NMeth,
  author  = {Virtanen et al.},
  title   = {{{SciPy} 1.0: Fundamental Algorithms for Scientific
            Computing in Python}},
  journal = {Nature Methods},
  year    = {2020},
  volume  = {17},
  pages   = {261--272},
  adsurl  = {https://rdcu.be/b08Wh},
  doi     = {10.1038/s41592-019-0686-2},
}


@article{perelson1996gen,
	author = {Perelson, A S and Neumann, A U and Markowitz, M and Leonard, J M and Ho, D D},
	journal = {Science},
	month = {Mar},
	number = {5255},
	pages = {1582--1586},
	title = {{HIV}-1 dynamics in vivo: virion clearance rate, infected cell life-span, and viral generation time.},
	volume = {271},
	year = {1996}}


@article{rodrigo1999gen,
	author = {Rodrigo, Allen G. and Shpaer, Eugene G. and Delwart, Eric L. and Iversen, Astrid K. N. and Gallo, Michael V. and Brojatsch, J{\"u}rgen and Hirsch, Martin S. and Walker, Bruce D. and Mullins, James I.},
	journal = {Proceedings of the National Academy of Sciences},
	month = mar,
	number = {5},
	pages = {2187--2191},
	title = {Coalescent estimates of {HIV}-1 generation time in vivo},
	volume = {96},
	year = {1999}}

 
@article{sanjuan2010mu,
	author = {Rafael Sanju{\'a}n and Miguel R. Nebot and Nicola Chirico and Louis M. Mansky and Robert Belshaw},
	journal = {Journal of Virology},
	number = {19},
	pages = {9733-9748},
	title = {Viral Mutation Rates},
	volume = {84},
	year = {2010}}

 
@article{abram2010mu,
	author = {Michael E. Abram and Andrea L. Ferris and Wei Shao and W. Gregory Alvord and Stephen H. Hughes},
	journal = {Journal of Virology},
	number = {19},
	pages = {9864-9878},
	title = {{Nature, Position, and Frequency of Mutations Made in a Single Cycle of {HIV}-1 Replication}},
	volume = {84},
	year = {2010}}


@article {Sarkar2023.04.22.537949,
	author = {Sumantra Sarkar and Ethan Romero-Severson and Thomas Leitner},
	title = {{Migration coupled with recombination explains disparate {HIV}-1 anatomical compartmentalization signals}},
	elocation-id = {2023.04.22.537949},
	year = {2023},
	doi = {10.1101/2023.04.22.537949},
	publisher = {Cold Spring Harbor Laboratory},
	URL = {https://www.biorxiv.org/content/early/2023/04/25/2023.04.22.537949},
	eprint = {https://www.biorxiv.org/content/early/2023/04/25/2023.04.22.537949.full.pdf},
	journal = {bioRxiv}
}


@article{federclarifying,
    doi = {10.1371/journal.pgen.1009050},
    author = {Feder, Alison F. AND Pennings, Pleuni S. AND Petrov, Dmitri A.},
    journal = {PLOS Genetics},
    publisher = {Public Library of Science},
    title = {{The clarifying role of time series data in the population genetics of HIV}},
    year = {2021},
    month = {01},
    volume = {17},
    url = {https://doi.org/10.1371/journal.pgen.1009050},
    pages = {1-10},
    number = {1},

}

@article{achaz2004ne,
	author = {Achaz, G. and Palmer, S. and Kearney, M. and Maldarelli, F. and Mellors, J. W. and Coffin, J. M. and Wakeley, J.},
	journal = {Molecular Biology and Evolution},
	month = {06},
	number = {10},
	pages = {1902-1912},
	title = {{A Robust Measure of {HIV}-1 Population Turnover Within Chronically Infected Individuals}},
	volume = {21},
	year = {2004}}


@article{feder2017ne,
	author = {Feder, Alison F and Kline, Christopher and Polacino, Patricia and Cottrell, Mackenzie and Kashuba, Angela D M and Keele, Brandon F and Hu, Shiu-Lok and Petrov, Dmitri A and Pennings, Pleuni S and Ambrose, Zandrea},
	journal = {PLoS Pathog},
	month = {May},
	number = {5},
	pages = {e1006358},
	title = {A spatio-temporal assessment of simian/human immunodeficiency virus {(SHIV)} evolution reveals a highly dynamic process within the host.},
	volume = {13},
	year = {2017}}


@article{wenfeng2002homology,
	author = {An, Wenfeng and Telesnitsky, Alice},
	journal = {J Virol},
	month = {Aug},
	number = {15},
	pages = {7897--7902},
	title = {Effects of varying sequence similarity on the frequency of repeat deletion during reverse transcription of a {Human Immunodeficiency Virus Type 1} vector.},
	volume = {76},
	year = {2002}}


@article{nikolaitchik2011homology,
	author = {Nikolaitchik, Olga A and Galli, Andrea and Moore, Michael D and Pathak, Vinay K and Hu, Wei-Shau},
	journal = {J Mol Biol},
	month = {Apr},
	number = {4},
	pages = {521--531},
	title = {Multiple barriers to recombination between divergent {HIV-1} variants revealed by a dual-marker recombination assay.},
	volume = {407},
	year = {2011}}


@article{josefsson2011majority,
	author = {Lina Josefsson and Martin S. King and Barbro Makitalo and Johan Br{\"a}nnstr{\"o}m and Wei Shao and Frank Maldarelli and Mary F. Kearney and Wei-Shau Hu and Jianbo Chen and Hans Gaines and others},
	journal = {Proceedings of the National Academy of Sciences},
	number = {27},
	pages = {11199-11204},
	title = {Majority of {CD4+} {T} cells from peripheral blood of {HIV-1} infected individuals contain only one {HIV} {DNA} molecule},
	volume = {108},
	year = {2011}}

@article{kimura1968synonymous, 
    title={Genetic variability maintained in a finite population due to mutational production of neutral and nearly neutral isoalleles}, 
    volume={11}, 
    DOI={10.1017/S0016672300011459}, 
    number={3}, journal={Genetics Research}, 
    publisher={Cambridge University Press}, 
    author={Kimura, Motoo}, 
    year={1968}, 
    pages={247–270}}


@article{perez2015RecReview,
	Author = {P{\'e}rez-Losada, Marcos and Arenas, Miguel and Gal{\'a}n, Juan Carlos and Palero, Ferran and Gonz{\'a}lez-Candelas, Fernando},
	Journal = {Infect Genet Evol},
	Month = {Mar},
	Pages = {296--307},
	Title = {Recombination in viruses: mechanisms, methods of study, and evolutionary consequences.},
	Volume = {30},
	Year = {2015}}


@article{zanini2017fitness,
	author = {Zanini, Fabio and Puller, Vadim and Brodin, Johanna and Albert, Jan and Neher, Richard A.},
	doi = {10.1093/ve/vex003},
	eprint = {https://academic.oup.com/ve/article-pdf/3/1/vex003/48786853/ve\_3\_1\_vex003.pdf},
	issn = {2057-1577},
	journal = {Virus Evolution},
	month = {03},
	number = {1},
	pages = {vex003},
	title = {{In vivo mutation rates and the landscape of fitness costs of HIV-1}},
	url = {https://doi.org/10.1093/ve/vex003},
	volume = {3},
	year = {2017},
	bdsk-url-1 = {https://doi.org/10.1093/ve/vex003}}


@article{caskey2017replicate,
	author = {Caskey, Marina and Schoofs, Till and Gruell, Henning and Settler, Allison and Karagounis, Theodora and Kreider, Edward F and Murrell, Ben and Pfeifer, Nico and Nogueira, Lilian and Oliveira, Thiago Y and others},
	journal = {Nat Med},
	month = {Feb},
	number = {2},
	pages = {185--191},
	title = {Antibody 10-1074 suppresses viremia in {HIV-1}-infected individuals.},
	volume = {23},
	year = {2017}}


@article{lythgoe2016metapopulation,
	author = {Lythgoe, Katrina A. AND Blanquart, Fran{\c c}ois AND Pellis, Lorenzo AND Fraser, Christophe},
	journal = {PLOS Biology},
	month = {10},
	number = {10},
	pages = {1-25},
	title = {Large Variations in {HIV-1} Viral Load Explained by Shifting-Mosaic Metapopulation Dynamics},
	volume = {14},
	year = {2016}}
